# Supplementary material for: Transcription Factor SrsR (YgfI) Is a Novel Regulator for the Stress-Response Genes in Stationary Phase in Escherichia coli K-12
Source: Int J Mol Sci. 2022 May 27;23(11):6055. doi: 10.3390/ijms23116055 (PMC9181523; doi:10.3390/ijms23116055)
Supplement: Supplementary file 1 [file ijms-23-06055-s001.zip]

Archive with 1 entries (1 files):
- ijms-1705889-supplementary.pdf
